# Supplementary material for: Genomic Characterization and Antibiotic Resistance Profiles of Acinetobacter baumannii Isolates From Intensive Care Units in Vietnam
Source: Int J Microbiol. 2025 Jul 15;2025:7578951. doi: 10.1155/ijm/7578951 (PMC12283191; doi:10.1155/ijm/7578951)
Supplement: Supporting Information — Additional supporting information can be found online in the Supporting Information section. Table S1: Virulence factors predicted in three Acinetobacter baumannii isolates. Table S2: Predicted prophage regions in the ICU773 isolate. [file 7578951.f1.xlsx]

## Sheet: Table S1
Table S1: Virulence Factors Predicted in Three Acinetobacter baumannii Isolates
Isolate	GENE	COVERAGE	COVERAGE_MAP	GAPS	%COVERAGE	%IDENTITY	DATABASE	ACCESSION	PRODUCT
ICU399	gspO/pilD	1-861/861	===============	0/0	100	98.14	vfdb	WP_001152285	(gspO/pilD) A24 family peptidase [TFP (VF1334) - Adherence (VFC0001)] [Acinetobacter baumannii ACICU]
ICU399	pilC	1-1227/1227	===============	0/0	100	99.51	vfdb	WP_000279216	(pilC) type II secretion system F family protein [TFP (VF1334) - Adherence (VFC0001)] [Acinetobacter baumannii ACICU]
ICU399	pilB	1-1713/1713	===============	0/0	100	99.07	vfdb	WP_001274990	(pilB) type IV-A pilus assembly ATPase PilB [TFP (VF1334) - Adherence (VFC0001)] [Acinetobacter baumannii ACICU]
ICU399	gspF	1-1206/1206	===============	0/0	100	98.59	vfdb	WP_001112089	(gspF) general secretion pathway protein F [T2SS (VF1335) - Effector delivery system (VFC0086)] [Acinetobacter baumannii ACICU]
ICU399	gspG	1-582/582	===============	0/0	100	98.97	vfdb	WP_000865310	(gspG) general secretion pathway protein G [T2SS (VF1335) - Effector delivery system (VFC0086)] [Acinetobacter baumannii ACICU]
ICU399	fimV	1-1365/1365	===============	0/0	100	97.88	vfdb	WP_000128073	(fimV) hypothetical protein [TFP (VF1334) - Adherence (VFC0001)] [Acinetobacter baumannii ACICU]
ICU399	lpsB	1-1101/1101	===============	0/0	100	95.82	vfdb	WP_000867091	(lpsB) glycosyltransferase family 4 protein [LPS (VF0466) - Immune modulation (VFC0258)] [Acinetobacter baumannii ACICU]
ICU399	lpxL	1-936/936	===============	0/0	100	96.58	vfdb	WP_000078878	(lpxL) lauroyl acyltransferase [LPS (VF0466) - Immune modulation (VFC0258)] [Acinetobacter baumannii ACICU]
ICU399	pilF	1-801/801	===============	0/0	100	99.13	vfdb	WP_002027454	(pilF) type IV pilus biogenesis/stability protein PilW [TFP (VF1334) - Adherence (VFC0001)] [Acinetobacter baumannii ACICU]
ICU399	vgrG/tssI	1-3177/3177	===============	0/0	100	100	vfdb	WP_000934999	(vgrG/tssI) type VI secretion system tip protein VgrG [T6SS (VF1337) - Effector delivery system (VFC0086)] [Acinetobacter baumannii ACICU]
ICU399	ompA	1-1071/1071	===============	0/0	100	100	vfdb	WP_000777882	(ompA) outer membrane protein OmpA [OmpA (VF0464) - Immune modulation (VFC0258)] [Acinetobacter baumannii ACICU]
ICU399	fimT	1-516/516	===============	0/0	100	100	vfdb	WP_000477147	(fimT) GspH/FimT family pseudopilin [TFP (VF1334) - Adherence (VFC0001)] [Acinetobacter baumannii ACICU]
ICU399	lpxM	1-984/984	===============	0/0	100	100	vfdb	WP_001984639	(lpxM) lysophospholipid acyltransferase family protein [LPS (VF0466) - Immune modulation (VFC0258)] [Acinetobacter baumannii ACICU]
ICU399	pgaA	1-2439/2439	===============	0/0	100	99.92	vfdb		(pgaA) poly-beta-16 N-acetyl-D-glucosamine export porin PgaA [PNAG (VF0472) - Biofilm (VFC0271)] [Acinetobacter baumannii ACICU]
ICU399	pgaB	1-1830/1830	===============	0/0	100	100	vfdb	WP_001061322	(pgaB) poly-beta-16-N-acetyl-D-glucosamine N-deacetylase PgaB [PNAG (VF0472) - Biofilm (VFC0271)] [Acinetobacter baumannii ACICU]
ICU399	pgaC	1-1248/1248	===============	0/0	100	100	vfdb	WP_000866237	(pgaC) poly-beta-16 N-acetyl-D-glucosamine synthase [PNAG (VF0472) - Biofilm (VFC0271)] [Acinetobacter baumannii ACICU]
ICU399	pgaD	1-465/465	===============	0/0	100	100	vfdb	WP_000786639	(pgaD) poly-beta-16-N-acetyl-D-glucosamine biosynthesis protein PgaD [PNAG (VF0472) - Biofilm (VFC0271)] [Acinetobacter baumannii ACICU]
ICU399	lpxA	1-789/789	===============	0/0	100	100	vfdb	WP_000064875	(lpxA) acyl-ACP--UDP-N-acetylglucosamine O-acyltransferase [LPS (VF0466) - Immune modulation (VFC0258)] [Acinetobacter baumannii ACICU]
ICU399	lpxD	1-1071/1071	===============	0/0	100	100	vfdb	WP_000868104	(lpxD) UDP-3-O-(3-hydroxymyristoyl)glucosamine N-acyltransferase [LPS (VF0466) - Immune modulation (VFC0258)] [Acinetobacter baumannii ACICU]
ICU399	basJ	1-1170/1170	===============	0/0	100	100	vfdb	WP_000983821	(basJ) acinetobactin biosynthesis protein BasJ [Acinetobactin (VF0467) - Nutritional/Metabolic factor (VFC0272)] [Acinetobacter baumannii ACICU]
ICU399	basI	1-756/756	===============	0/0	100	100	vfdb	WP_001093095	(basI) phosphopantetheinyl transferase component of acinetobactin biosynthesis protein BasI [Acinetobactin (VF0467) - Nutritional/Metabolic factor (VFC0272)] [Acinetobacter baumannii ACICU]
ICU399	basH	1-735/735	===============	0/0	100	100	vfdb	WP_001032906	(basH) non-ribosomal peptide biosynthesis thioesterase BasH [Acinetobactin (VF0467) - Nutritional/Metabolic factor (VFC0272)] [Acinetobacter baumannii ACICU]
ICU399	barB	1-1596/1596	===============	0/0	100	100	vfdb	WP_001095752	(barB) siderophore efflux system of the ABC superfamily [Acinetobactin (VF0467) - Nutritional/Metabolic factor (VFC0272)] [Acinetobacter baumannii ACICU]
ICU399	barA	1-1611/1611	===============	0/0	100	100	vfdb	WP_001281538	(barA) siderophore efflux system of the ABC superfamily [Acinetobactin (VF0467) - Nutritional/Metabolic factor (VFC0272)] [Acinetobacter baumannii ACICU]
ICU399	basG	1-1152/1152	===============	0/0	100	99.91	vfdb	WP_000603876	(basG) acinetobactin biosynthesis protein BasF [Acinetobactin (VF0467) - Nutritional/Metabolic factor (VFC0272)] [Acinetobacter baumannii ACICU]
ICU399	basF	1-870/870	===============	0/0	100	100	vfdb	WP_001018264	(basF) aryl carrier protein BasF [Acinetobactin (VF0467) - Nutritional/Metabolic factor (VFC0272)] [Acinetobacter baumannii ACICU]
ICU399	entE	1-1629/1629	===============	0/0	100	100	vfdb	WP_000744381	(entE) non-ribosomal peptide synthetase adenylate-forming enzyme of acinetobactin synthesis [Acinetobactin (VF0467) - Nutritional/Metabolic factor (VFC0272)] [Acinetobacter baumannii ACICU]
ICU399	basD	1-2943/2943	===============	0/0	100	100	vfdb	WP_001177743	(basD) acinetobactin biosynthesis protein BasD [Acinetobactin (VF0467) - Nutritional/Metabolic factor (VFC0272)] [Acinetobacter baumannii ACICU]
ICU399	basC	1-1311/1311	===============	0/0	100	100	vfdb	WP_000717759	(basC) acinetobactin biosynthesis protein BasC [Acinetobactin (VF0467) - Nutritional/Metabolic factor (VFC0272)] [Acinetobacter baumannii ACICU]
ICU399	bauA	1-2283/2283	===============	0/0	100	99.96	vfdb	WP_001073030	(bauA) TonB-dependent siderophore receptor BauA [Acinetobactin (VF0467) - Nutritional/Metabolic factor (VFC0272)] [Acinetobacter baumannii ACICU]
ICU399	bauB	1-969/969	===============	0/0	100	100	vfdb	WP_001104139	(bauB) ferric siderophore ABC transporter periplasmic siderophore-binding protein [Acinetobactin (VF0467) - Nutritional/Metabolic factor (VFC0272)] [Acinetobacter baumannii ACICU]
ICU399	bauE	1-771/771	===============	0/0	100	100	vfdb	WP_000582115	(bauE) ferric siderophore ABC transporter ATP-binding protein BauE [Acinetobactin (VF0467) - Nutritional/Metabolic factor (VFC0272)] [Acinetobacter baumannii ACICU]
ICU399	bauC	1-948/948	===============	0/0	100	100	vfdb	WP_001223274	(bauC) ferric siderophore ABC transporter permease protein BauC [Acinetobactin (VF0467) - Nutritional/Metabolic factor (VFC0272)] [Acinetobacter baumannii ACICU]
ICU399	bauD	1-927/927	========/======	2024-01-01	100	99.89	vfdb	WP_012391956	(bauD) ferric siderophore ABC transporter permease protein BauD [Acinetobactin (VF0467) - Nutritional/Metabolic factor (VFC0272)] [Acinetobacter baumannii ACICU]
ICU399	basB	1-2031/2031	===============	0/0	100	100	vfdb	WP_000939834	(basB) non-ribosomal peptide synthetase with condensation and peptidyl carrier protein domains [Acinetobactin (VF0467) - Nutritional/Metabolic factor (VFC0272)] [Acinetobacter baumannii ACICU]
ICU399	basA	1-1848/1848	===============	0/0	100	100	vfdb	WP_000910253	(basA) acinetobactin biosynthesis protein [Acinetobactin (VF0467) - Nutritional/Metabolic factor (VFC0272)] [Acinetobacter baumannii ACICU]
ICU399	bauF	1-861/861	===============	0/0	100	100	vfdb	WP_000160878	(bauF) siderophore-interacting protein [Acinetobactin (VF0467) - Nutritional/Metabolic factor (VFC0272)] [Acinetobacter baumannii ACICU]
ICU399	gspE1	1-1491/1491	===============	0/0	100	100	vfdb	WP_001166319	(gspE1) general secretion pathway protein E [T2SS (VF1335) - Effector delivery system (VFC0086)] [Acinetobacter baumannii ACICU]
ICU399	gspH	1-555/555	===============	0/0	100	100	vfdb	WP_000841373	(gspH) general secretion pathway protein H [T2SS (VF1335) - Effector delivery system (VFC0086)] [Acinetobacter baumannii ACICU]
ICU399	gspI	1-381/381	===============	0/0	100	100	vfdb	WP_000836911	(gspI) general secretion pathway protein I [T2SS (VF1335) - Effector delivery system (VFC0086)] [Acinetobacter baumannii ACICU]
ICU399	gspK	1-960/960	===============	0/0	100	99.9	vfdb	WP_000301479	(gspK) general secretion pathway protein K [T2SS (VF1335) - Effector delivery system (VFC0086)] [Acinetobacter baumannii ACICU]
ICU399	lpxB	1-1176/1176	===============	0/0	100	100	vfdb	WP_000013434	(lpxB) lipid-A-disaccharide synthase [LPS (VF0466) - Immune modulation (VFC0258)] [Acinetobacter baumannii ACICU]
ICU399	ACICU_RS00500	1-1365/1371	===============	0/0	99.56	97.51	vfdb	WP_000209960	(ACICU_RS00500) phosphomannomutase/phosphoglucomutase [Capsule (VF0465) - Immune modulation (VFC0258)] [Acinetobacter baumannii ACICU]
ICU399	galE	1-1001/1017	===============	0/0	98.43	95.2	vfdb	WP_001062908	(galE) UDP-glucose 4-epimerase GalE [Capsule (VF0465) - Immune modulation (VFC0258)] [Acinetobacter baumannii ACICU]
ICU399	pgi	1-1671/1671	===============	0/0	100	96.05	vfdb	WP_000045495	(pgi) glucose-6-phosphate isomerase [Capsule (VF0465) - Immune modulation (VFC0258)] [Acinetobacter baumannii ACICU]
ICU399	ACICU_RS00485	1-1263/1263	===============	0/0	100	93.9	vfdb	WP_000686134	(ACICU_RS00485) nucleotide sugar dehydrogenase [Capsule (VF0465) - Immune modulation (VFC0258)] [Acinetobacter baumannii ACICU]
ICU399	galU	1-876/876	===============	0/0	100	95.43	vfdb	WP_000591436	(galU) UTP--glucose-1-phosphate uridylyltransferase GalU [Capsule (VF0465) - Immune modulation (VFC0258)] [Acinetobacter baumannii ACICU]
ICU399	ACICU_RS00475	1-621/621	===============	0/0	100	88.41	vfdb	WP_000826956	(ACICU_RS00475) sugar transferase [Capsule (VF0465) - Immune modulation (VFC0258)] [Acinetobacter baumannii ACICU]
ICU399	ACICU_RS00470*	9-833/833	========/======	2024-05-05	98.8	83.09	vfdb		(ACICU_RS00470*) glycosyltransferase [Capsule (VF0465) - Immune modulation (VFC0258)] [Acinetobacter baumannii ACICU]
ICU399	plc1	1-2168/2169	========/======	2024-01-01	99.95	96.03	vfdb	WP_001081735	(plc1) phospholipase C [Phospholipase C (VF0470) - Exotoxin (VFC0235)] [Acinetobacter baumannii ACICU]
ICU399	tsaP	1-1155/1155	===============	0/0	100	98.7	vfdb	WP_000755268	(tsaP) LysM peptidoglycan-binding domain-containing protein [TFP (VF1334) - Adherence (VFC0001)] [Acinetobacter baumannii ACICU]
ICU399	gspD	1-2277/2277	===============	0/0	100	98.9	vfdb	WP_001196426	(gspD) general secretion pathway protein D [T2SS (VF1335) - Effector delivery system (VFC0086)] [Acinetobacter baumannii ACICU]
ICU399	gspC	1-837/837	===============	0/0	100	98.92	vfdb	WP_000870033	(gspC) general secretion pathway protein C [T2SS (VF1335) - Effector delivery system (VFC0086)] [Acinetobacter baumannii ACICU]
ICU399	gspN	1-744/744	===============	0/0	100	99.19	vfdb	WP_000730343	(gspN) type II secretion system protein N [T2SS (VF1335) - Effector delivery system (VFC0086)] [Acinetobacter baumannii ACICU]
ICU399	pbpG	1-1047/1047	===============	0/0	100	98.95	vfdb	WP_003384760	(pbpG) D-alanyl-D-alanine endopeptidase PBP7/8 [PbpG (VF0468) - Immune modulation (VFC0258)] [Acinetobacter baumannii ACICU]
ICU399	pilS	1-1569/1569	===============	0/0	100	99.23	vfdb	WP_001160337	(pilS) PAS domain-containing sensor histidine kinase [TFP (VF1334) - Adherence (VFC0001)] [Acinetobacter baumannii ACICU]
ICU399	pilR	1-1422/1422	===============	0/0	100	97.89	vfdb	WP_000840548	(pilR) sigma-54 dependent transcriptional regulator [TFP (VF1334) - Adherence (VFC0001)] [Acinetobacter baumannii ACICU]
ICU399	plc2	1-2229/2229	===============	0/0	100	100	vfdb	WP_000632986	(plc2) phospholipase C [Phospholipase C (VF0470) - Exotoxin (VFC0235)] [Acinetobacter baumannii ACICU]
ICU399	pilT	1-1038/1038	===============	0/0	100	100	vfdb	WP_000355489	(pilT) type IV pilus twitching motility protein PilT [TFP (VF1334) - Adherence (VFC0001)] [Acinetobacter baumannii ACICU]
ICU399	pilU	1-1119/1119	===============	0/0	100	100	vfdb	WP_000347039	(pilU) PilT/PilU family type 4a pilus ATPase [TFP (VF1334) - Adherence (VFC0001)] [Acinetobacter baumannii ACICU]
ICU399	bap	286-6069/6069	===============	0/0	95.3	99.93	vfdb	WP_193759656	(bap) biofilm-associated protein [Bap (VF0462) - Biofilm (VFC0271)] [Acinetobacter baumannii ACICU]
ICU399	pilM	1-1059/1059	===============	0/0	100	98.77	vfdb	WP_004644147	(pilM) pilus assembly protein PilM [TFP (VF1334) - Adherence (VFC0001)] [Acinetobacter baumannii ACICU]
ICU399	pilN	1-642/642	===============	0/0	100	99.53	vfdb	WP_000201227	(pilN) PilN domain-containing protein [TFP (VF1334) - Adherence (VFC0001)] [Acinetobacter baumannii ACICU]
ICU399	pilO	1-741/741	===============	0/0	100	99.59	vfdb	WP_000076098	(pilO) type 4a pilus biogenesis protein PilO [TFP (VF1334) - Adherence (VFC0001)] [Acinetobacter baumannii ACICU]
ICU399	pilP	1-528/528	===============	0/0	100	99.24	vfdb	WP_000695065	(pilP) pilus assembly protein PilP [TFP (VF1334) - Adherence (VFC0001)] [Acinetobacter baumannii ACICU]
ICU399	pilQ	1-2166/2166	===============	0/0	100	98.43	vfdb	WP_001017033	(pilQ) type IV pilus secretin PilQ [TFP (VF1334) - Adherence (VFC0001)] [Acinetobacter baumannii ACICU]
ICU399	pilA	1-438/438	========/======	2024-01-03	99.32	95.89	vfdb	WP_000993715	(pilA) pilin [TFP (VF1334) - Adherence (VFC0001)] [Acinetobacter baumannii ACICU]
ICU399	fimU	1-474/474	===============	0/0	100	98.52	vfdb	WP_001214067	(fimU) GspH/FimT family pseudopilin [TFP (VF1334) - Adherence (VFC0001)] [Acinetobacter baumannii ACICU]
ICU399	pilV	1-561/561	===============	0/0	100	99.82	vfdb	WP_002194578	(pilV) type IV pilus modification protein PilV [TFP (VF1334) - Adherence (VFC0001)] [Acinetobacter baumannii ACICU]
ICU399	pilW	1-1002/1002	===============	0/0	100	99.3	vfdb	WP_000079192	(pilW) PilW family protein [TFP (VF1334) - Adherence (VFC0001)] [Acinetobacter baumannii ACICU]
ICU399	pilX	1-819/819	===============	0/0	100	98.66	vfdb	WP_000149377	(pilX) hypothetical protein [TFP (VF1334) - Adherence (VFC0001)] [Acinetobacter baumannii ACICU]
ICU399	pilY1	1-3855/3855	===============	0/0	100	98.86	vfdb	WP_000768964	(pilY1) VWA domain-containing protein [TFP (VF1334) - Adherence (VFC0001)] [Acinetobacter baumannii ACICU]
ICU399	ACICU_RS16840	1-483/483	===============	0/0	100	100	vfdb	WP_001046420	(ACICU_RS16840) prepilin-type N-terminal cleavage/methylation domain-containing protein [TFP (VF1334) - Adherence (VFC0001)] [Acinetobacter baumannii ACICU]
ICU399	pilE	1-426/426	===============	0/0	100	100	vfdb	WP_000788342	(pilE) type IV pilin protein [TFP (VF1334) - Adherence (VFC0001)] [Acinetobacter baumannii ACICU]
ICU399	plcD	1-1626/1626	===============	0/0	100	100	vfdb	WP_000079188	(plcD) phosphatidylserine/phosphatidylglycerophosphate/cardiolipin synthase [Phospholipase D (VF0469) - Exotoxin (VFC0235)] [Acinetobacter baumannii ACICU]
ICU399	csuE	1-1020/1020	===============	0/0	100	99.8	vfdb	WP_001022730	(csuE) Csu pilus tip adhesin CsuE [Csu fimbriae (VF0461) - Biofilm (VFC0271)] [Acinetobacter baumannii ACICU]
ICU399	csuD	1-2499/2499	===============	0/0	100	100	vfdb	WP_000603301	(csuD) Csu pilus usher protein CsuD [Csu fimbriae (VF0461) - Biofilm (VFC0271)] [Acinetobacter baumannii ACICU]
ICU399	csuC	1-834/834	===============	0/0	100	100	vfdb	WP_001988023	(csuC) Csu pilus chaperone protein CsuC [Csu fimbriae (VF0461) - Biofilm (VFC0271)] [Acinetobacter baumannii ACICU]
ICU399	csuB	1-519/519	===============	0/0	100	100	vfdb	WP_000876480	(csuB) Csu pilus subunit CsuB [Csu fimbriae (VF0461) - Biofilm (VFC0271)] [Acinetobacter baumannii ACICU]
ICU399	csuA	1-548/548	========/======	2024-01-01	100	99.82	vfdb		(csuA) Csu pilus subunit CsuA [Csu fimbriae (VF0461) - Biofilm (VFC0271)] [Acinetobacter baumannii ACICU]
ICU399	csuA/B	1-537/537	===============	0/0	100	99.81	vfdb	WP_000790104	(csuA/B) Csu pilus major pilin subunit CsuA/B [Csu fimbriae (VF0461) - Biofilm (VFC0271)] [Acinetobacter baumannii ACICU]
ICU399	lpxC	1-903/903	===============	0/0	100	98.56	vfdb	WP_000240700	(lpxC) UDP-3-O-acyl-N-acetylglucosamine deacetylase [LPS (VF0466) - Immune modulation (VFC0258)] [Acinetobacter baumannii ACICU]
ICU399	vgrG/tssI	1-3002/3282	==============.	0/0	91.47	97.37	vfdb	WP_000898330	(vgrG/tssI) type VI secretion system tip protein VgrG [T6SS (VF1337) - Effector delivery system (VFC0086)] [Acinetobacter baumannii ACICU]
ICU399	gspM	1-480/480	===============	0/0	100	100	vfdb	WP_000783000	(gspM) general secretion pathway protein M [T2SS (VF1335) - Effector delivery system (VFC0086)] [Acinetobacter baumannii ACICU]
ICU399	gspL	1-1140/1140	===============	0/0	100	100	vfdb	WP_001989189	(gspL) general secretion pathway protein L [T2SS (VF1335) - Effector delivery system (VFC0086)] [Acinetobacter baumannii ACICU]
ICU399	gspE2	1-1758/1758	===============	0/0	100	100	vfdb	WP_001020922	(gspE2) putative secretion pathway ATPase [T2SS (VF1335) - Effector delivery system (VFC0086)] [Acinetobacter baumannii ACICU]
ICU399	adeF	1-1221/1221	===============	0/0	100	100	vfdb	WP_000010636	(adeF) membrane-fusion protein [AdeFGH efflux pump (VF0504) - Biofilm (VFC0271)] [Acinetobacter baumannii ACICU]
ICU399	adeG	1-3180/3180	===============	0/0	100	100	vfdb	WP_001027056	(adeG) cation/multidrug efflux pump [AdeFGH efflux pump (VF0504) - Biofilm (VFC0271)] [Acinetobacter baumannii ACICU]
ICU399	adeH	1-1449/1449	===============	0/0	100	100	vfdb	WP_000633124	(adeH) outer membrane protein [AdeFGH efflux pump (VF0504) - Biofilm (VFC0271)] [Acinetobacter baumannii ACICU]
ICU399	pilG	1-384/384	===============	0/0	100	100	vfdb	WP_000389061	(pilG) twitching motility response regulator PilG [TFP (VF1334) - Adherence (VFC0001)] [Acinetobacter baumannii ACICU]
ICU399	pilH	1-363/363	===============	0/0	100	100	vfdb	WP_000101096	(pilH) response regulator [TFP (VF1334) - Adherence (VFC0001)] [Acinetobacter baumannii ACICU]
ICU399	pilI	1-537/537	===============	0/0	100	100	vfdb	WP_000729757	(pilI) chemotaxis protein CheW [TFP (VF1334) - Adherence (VFC0001)] [Acinetobacter baumannii ACICU]
ICU399	pilJ	1-2079/2079	===============	0/0	100	100	vfdb	WP_000505931	(pilJ) methyl-accepting chemotaxis protein [TFP (VF1334) - Adherence (VFC0001)] [Acinetobacter baumannii ACICU]
ICU399	ACICU_RS04610	1-276/276	===============	0/0	100	99.64	vfdb	WP_000061137	(ACICU_RS04610) hypothetical protein [HemO cluster (VF0636) - Nutritional/Metabolic factor (VFC0272)] [Acinetobacter baumannii ACICU]
ICU399	ACICU_RS04605	1-441/441	===============	0/0	100	100	vfdb	WP_000359621	(ACICU_RS04605) YbaN family protein [HemO cluster (VF0636) - Nutritional/Metabolic factor (VFC0272)] [Acinetobacter baumannii ACICU]
ICU399	hemO	1-600/600	===============	0/0	100	98.17	vfdb	WP_002062720	(hemO) biliverdin-producing heme oxygenase [HemO cluster (VF0636) - Nutritional/Metabolic factor (VFC0272)] [Acinetobacter baumannii ACICU]
ICU399	ACICU_RS04595	1-921/921	===============	0/0	100	94.03	vfdb	WP_000837764	(ACICU_RS04595) TonB family protein [HemO cluster (VF0636) - Nutritional/Metabolic factor (VFC0272)] [Acinetobacter baumannii ACICU]
ICU399	ACICU_RS04590	2-1467/1467	===============	0/0	99.93	95.84	vfdb	WP_085947930	(ACICU_RS04590) porin family protein [HemO cluster (VF0636) - Nutritional/Metabolic factor (VFC0272)] [Acinetobacter baumannii ACICU]
ICU399	ACICU_RS04585	1-792/792	===============	0/0	100	96.47	vfdb	WP_002002089	(ACICU_RS04585) transferrin-binding protein-like solute binding protein [HemO cluster (VF0636) - Nutritional/Metabolic factor (VFC0272)] [Acinetobacter baumannii ACICU]
ICU399	ACICU_RS04580	1-3105/3105	===============	0/0	100	95.23	vfdb	WP_085947929	(ACICU_RS04580) TonB-dependent receptor [HemO cluster (VF0636) - Nutritional/Metabolic factor (VFC0272)] [Acinetobacter baumannii ACICU]
ICU399	ACICU_RS04575	1-1017/1017	===============	0/0	100	95.67	vfdb	WP_001240499	(ACICU_RS04575) FecR domain-containing protein [HemO cluster (VF0636) - Nutritional/Metabolic factor (VFC0272)] [Acinetobacter baumannii ACICU]
ICU399	ACICU_RS04570	1-522/522	===============	0/0	100	97.32	vfdb	WP_004748062	(ACICU_RS04570) sigma-70 family RNA polymerase sigma factor [HemO cluster (VF0636) - Nutritional/Metabolic factor (VFC0272)] [Acinetobacter baumannii ACICU]
ICU399	ACICU_RS04565	1-891/891	===============	0/0	100	95.17	vfdb	WP_001105554	(ACICU_RS04565) LysR family transcriptional regulator [HemO cluster (VF0636) - Nutritional/Metabolic factor (VFC0272)] [Acinetobacter baumannii ACICU]
ICU399	bfmS	1-1650/1650	===============	0/0	100	100	vfdb	WP_000472465	(bfmS) signal transduction histidine kinase [BfmRS (VF0463) - Regulation (VFC0301)] [Acinetobacter baumannii ACICU]
ICU399	bfmR	1-717/717	===============	0/0	100	100	vfdb	WP_000076440	(bfmR) biofilm-controlling response regulator [BfmRS (VF0463) - Regulation (VFC0301)] [Acinetobacter baumannii ACICU]
ICU400	bfmS	1-1650/1650	===============	0/0	100	100	vfdb	WP_000472465	(bfmS) signal transduction histidine kinase [BfmRS (VF0463) - Regulation (VFC0301)] [Acinetobacter baumannii ACICU]
ICU400	bfmR	1-717/717	===============	0/0	100	100	vfdb	WP_000076440	(bfmR) biofilm-controlling response regulator [BfmRS (VF0463) - Regulation (VFC0301)] [Acinetobacter baumannii ACICU]
ICU400	ACICU_RS04565	1-891/891	===============	0/0	100	95.17	vfdb	WP_001105554	(ACICU_RS04565) LysR family transcriptional regulator [HemO cluster (VF0636) - Nutritional/Metabolic factor (VFC0272)] [Acinetobacter baumannii ACICU]
ICU400	ACICU_RS04570	1-522/522	===============	0/0	100	97.51	vfdb	WP_004748062	(ACICU_RS04570) sigma-70 family RNA polymerase sigma factor [HemO cluster (VF0636) - Nutritional/Metabolic factor (VFC0272)] [Acinetobacter baumannii ACICU]
ICU400	ACICU_RS04575	1-1017/1017	===============	0/0	100	95.67	vfdb	WP_001240499	(ACICU_RS04575) FecR domain-containing protein [HemO cluster (VF0636) - Nutritional/Metabolic factor (VFC0272)] [Acinetobacter baumannii ACICU]
ICU400	ACICU_RS04580	1-3105/3105	===============	0/0	100	95.27	vfdb	WP_085947929	(ACICU_RS04580) TonB-dependent receptor [HemO cluster (VF0636) - Nutritional/Metabolic factor (VFC0272)] [Acinetobacter baumannii ACICU]
ICU400	ACICU_RS04585	1-792/792	===============	0/0	100	96.47	vfdb	WP_002002089	(ACICU_RS04585) transferrin-binding protein-like solute binding protein [HemO cluster (VF0636) - Nutritional/Metabolic factor (VFC0272)] [Acinetobacter baumannii ACICU]
ICU400	ACICU_RS04590	2-1467/1467	===============	0/0	99.93	95.84	vfdb	WP_085947930	(ACICU_RS04590) porin family protein [HemO cluster (VF0636) - Nutritional/Metabolic factor (VFC0272)] [Acinetobacter baumannii ACICU]
ICU400	ACICU_RS04595	1-921/921	===============	0/0	100	94.03	vfdb	WP_000837764	(ACICU_RS04595) TonB family protein [HemO cluster (VF0636) - Nutritional/Metabolic factor (VFC0272)] [Acinetobacter baumannii ACICU]
ICU400	hemO	1-600/600	===============	0/0	100	98.17	vfdb	WP_002062720	(hemO) biliverdin-producing heme oxygenase [HemO cluster (VF0636) - Nutritional/Metabolic factor (VFC0272)] [Acinetobacter baumannii ACICU]
ICU400	ACICU_RS04605	1-441/441	===============	0/0	100	100	vfdb	WP_000359621	(ACICU_RS04605) YbaN family protein [HemO cluster (VF0636) - Nutritional/Metabolic factor (VFC0272)] [Acinetobacter baumannii ACICU]
ICU400	ACICU_RS04610	1-276/276	===============	0/0	100	99.64	vfdb	WP_000061137	(ACICU_RS04610) hypothetical protein [HemO cluster (VF0636) - Nutritional/Metabolic factor (VFC0272)] [Acinetobacter baumannii ACICU]
ICU400	ompA	1-1071/1071	===============	0/0	100	100	vfdb	WP_000777882	(ompA) outer membrane protein OmpA [OmpA (VF0464) - Immune modulation (VFC0258)] [Acinetobacter baumannii ACICU]
ICU400	fimT	1-516/516	===============	0/0	100	100	vfdb	WP_000477147	(fimT) GspH/FimT family pseudopilin [TFP (VF1334) - Adherence (VFC0001)] [Acinetobacter baumannii ACICU]
ICU400	plc2	1-2229/2229	===============	0/0	100	100	vfdb	WP_000632986	(plc2) phospholipase C [Phospholipase C (VF0470) - Exotoxin (VFC0235)] [Acinetobacter baumannii ACICU]
ICU400	ACICU_RS00500	1-1365/1371	===============	0/0	99.56	97.51	vfdb	WP_000209960	(ACICU_RS00500) phosphomannomutase/phosphoglucomutase [Capsule (VF0465) - Immune modulation (VFC0258)] [Acinetobacter baumannii ACICU]
ICU400	galE	1-1001/1017	===============	0/0	98.43	95.7	vfdb	WP_001062908	(galE) UDP-glucose 4-epimerase GalE [Capsule (VF0465) - Immune modulation (VFC0258)] [Acinetobacter baumannii ACICU]
ICU400	pgi	1-1671/1671	===============	0/0	100	85.46	vfdb	WP_000045495	(pgi) glucose-6-phosphate isomerase [Capsule (VF0465) - Immune modulation (VFC0258)] [Acinetobacter baumannii ACICU]
ICU400	ACICU_RS00485	1-1263/1263	========/======	2024-02-02	99.92	93.59	vfdb	WP_000686134	(ACICU_RS00485) nucleotide sugar dehydrogenase [Capsule (VF0465) - Immune modulation (VFC0258)] [Acinetobacter baumannii ACICU]
ICU400	galU	1-876/876	===============	0/0	100	96.12	vfdb	WP_000591436	(galU) UTP--glucose-1-phosphate uridylyltransferase GalU [Capsule (VF0465) - Immune modulation (VFC0258)] [Acinetobacter baumannii ACICU]
ICU400	ACICU_RS00475	1-621/621	===============	0/0	100	88.57	vfdb	WP_000826956	(ACICU_RS00475) sugar transferase [Capsule (VF0465) - Immune modulation (VFC0258)] [Acinetobacter baumannii ACICU]
ICU400	ACICU_RS00470*	10-833/833	========/======	2024-05-05	98.68	83.07	vfdb		(ACICU_RS00470*) glycosyltransferase [Capsule (VF0465) - Immune modulation (VFC0258)] [Acinetobacter baumannii ACICU]
ICU400	plc1	1-2169/2169	===============	0/0	100	96.13	vfdb	WP_001081735	(plc1) phospholipase C [Phospholipase C (VF0470) - Exotoxin (VFC0235)] [Acinetobacter baumannii ACICU]
ICU400	bap	286-6069/6069	===============	0/0	95.3	99.97	vfdb	WP_193759656	(bap) biofilm-associated protein [Bap (VF0462) - Biofilm (VFC0271)] [Acinetobacter baumannii ACICU]
ICU400	lpxM	1-984/984	===============	0/0	100	100	vfdb	WP_001984639	(lpxM) lysophospholipid acyltransferase family protein [LPS (VF0466) - Immune modulation (VFC0258)] [Acinetobacter baumannii ACICU]
ICU400	gspL	1-979/1140	=============..	0/0	85.88	100	vfdb	WP_001989189	(gspL) general secretion pathway protein L [T2SS (VF1335) - Effector delivery system (VFC0086)] [Acinetobacter baumannii ACICU]
ICU400	gspE2	1-1758/1758	===============	0/0	100	100	vfdb	WP_001020922	(gspE2) putative secretion pathway ATPase [T2SS (VF1335) - Effector delivery system (VFC0086)] [Acinetobacter baumannii ACICU]
ICU400	adeF	1-1221/1221	===============	0/0	100	100	vfdb	WP_000010636	(adeF) membrane-fusion protein [AdeFGH efflux pump (VF0504) - Biofilm (VFC0271)] [Acinetobacter baumannii ACICU]
ICU400	adeG	1-3180/3180	===============	0/0	100	100	vfdb	WP_001027056	(adeG) cation/multidrug efflux pump [AdeFGH efflux pump (VF0504) - Biofilm (VFC0271)] [Acinetobacter baumannii ACICU]
ICU400	adeH	1-1449/1449	===============	0/0	100	100	vfdb	WP_000633124	(adeH) outer membrane protein [AdeFGH efflux pump (VF0504) - Biofilm (VFC0271)] [Acinetobacter baumannii ACICU]
ICU400	pilQ	1-2166/2166	===============	0/0	100	98.43	vfdb	WP_001017033	(pilQ) type IV pilus secretin PilQ [TFP (VF1334) - Adherence (VFC0001)] [Acinetobacter baumannii ACICU]
ICU400	pilP	1-528/528	===============	0/0	100	99.24	vfdb	WP_000695065	(pilP) pilus assembly protein PilP [TFP (VF1334) - Adherence (VFC0001)] [Acinetobacter baumannii ACICU]
ICU400	pilO	1-741/741	===============	0/0	100	99.59	vfdb	WP_000076098	(pilO) type 4a pilus biogenesis protein PilO [TFP (VF1334) - Adherence (VFC0001)] [Acinetobacter baumannii ACICU]
ICU400	pilN	1-642/642	===============	0/0	100	99.53	vfdb	WP_000201227	(pilN) PilN domain-containing protein [TFP (VF1334) - Adherence (VFC0001)] [Acinetobacter baumannii ACICU]
ICU400	pilM	1-1059/1059	===============	0/0	100	98.77	vfdb	WP_004644147	(pilM) pilus assembly protein PilM [TFP (VF1334) - Adherence (VFC0001)] [Acinetobacter baumannii ACICU]
ICU400	pilF	1-801/801	===============	0/0	100	100	vfdb	WP_002027454	(pilF) type IV pilus biogenesis/stability protein PilW [TFP (VF1334) - Adherence (VFC0001)] [Acinetobacter baumannii ACICU]
ICU400	tsaP	1-1155/1155	===============	0/0	100	98.96	vfdb	WP_000755268	(tsaP) LysM peptidoglycan-binding domain-containing protein [TFP (VF1334) - Adherence (VFC0001)] [Acinetobacter baumannii ACICU]
ICU400	pilR	1-1422/1422	===============	0/0	100	97.96	vfdb	WP_000840548	(pilR) sigma-54 dependent transcriptional regulator [TFP (VF1334) - Adherence (VFC0001)] [Acinetobacter baumannii ACICU]
ICU400	pilS	1-1569/1569	===============	0/0	100	97.96	vfdb	WP_001160337	(pilS) PAS domain-containing sensor histidine kinase [TFP (VF1334) - Adherence (VFC0001)] [Acinetobacter baumannii ACICU]
ICU400	pbpG	1-1047/1047	===============	0/0	100	100	vfdb	WP_003384760	(pbpG) D-alanyl-D-alanine endopeptidase PBP7/8 [PbpG (VF0468) - Immune modulation (VFC0258)] [Acinetobacter baumannii ACICU]
ICU400	gspN	1-744/744	===============	0/0	100	100	vfdb	WP_000730343	(gspN) type II secretion system protein N [T2SS (VF1335) - Effector delivery system (VFC0086)] [Acinetobacter baumannii ACICU]
ICU400	gspC	1-837/837	===============	0/0	100	100	vfdb	WP_000870033	(gspC) general secretion pathway protein C [T2SS (VF1335) - Effector delivery system (VFC0086)] [Acinetobacter baumannii ACICU]
ICU400	gspD	1-2277/2277	===============	0/0	100	100	vfdb	WP_001196426	(gspD) general secretion pathway protein D [T2SS (VF1335) - Effector delivery system (VFC0086)] [Acinetobacter baumannii ACICU]
ICU400	lpxL	1-936/936	===============	0/0	100	100	vfdb	WP_000078878	(lpxL) lauroyl acyltransferase [LPS (VF0466) - Immune modulation (VFC0258)] [Acinetobacter baumannii ACICU]
ICU400	lpsB	1-1101/1101	===============	0/0	100	100	vfdb	WP_000867091	(lpsB) glycosyltransferase family 4 protein [LPS (VF0466) - Immune modulation (VFC0258)] [Acinetobacter baumannii ACICU]
ICU400	fimV	1-1365/1365	===============	0/0	100	99.93	vfdb	WP_000128073	(fimV) hypothetical protein [TFP (VF1334) - Adherence (VFC0001)] [Acinetobacter baumannii ACICU]
ICU400	gspG	1-582/582	===============	0/0	100	99.83	vfdb	WP_000865310	(gspG) general secretion pathway protein G [T2SS (VF1335) - Effector delivery system (VFC0086)] [Acinetobacter baumannii ACICU]
ICU400	gspF	1-1206/1206	===============	0/0	100	100	vfdb	WP_001112089	(gspF) general secretion pathway protein F [T2SS (VF1335) - Effector delivery system (VFC0086)] [Acinetobacter baumannii ACICU]
ICU400	pilB	1-1713/1713	===============	0/0	100	100	vfdb	WP_001274990	(pilB) type IV-A pilus assembly ATPase PilB [TFP (VF1334) - Adherence (VFC0001)] [Acinetobacter baumannii ACICU]
ICU400	pilC	1-1227/1227	===============	0/0	100	100	vfdb	WP_000279216	(pilC) type II secretion system F family protein [TFP (VF1334) - Adherence (VFC0001)] [Acinetobacter baumannii ACICU]
ICU400	gspO/pilD	1-861/861	===============	0/0	100	100	vfdb	WP_001152285	(gspO/pilD) A24 family peptidase [TFP (VF1334) - Adherence (VFC0001)] [Acinetobacter baumannii ACICU]
ICU400	lpxC	1-903/903	===============	0/0	100	100	vfdb	WP_000240700	(lpxC) UDP-3-O-acyl-N-acetylglucosamine deacetylase [LPS (VF0466) - Immune modulation (VFC0258)] [Acinetobacter baumannii ACICU]
ICU400	pilG	1-384/384	===============	0/0	100	100	vfdb	WP_000389061	(pilG) twitching motility response regulator PilG [TFP (VF1334) - Adherence (VFC0001)] [Acinetobacter baumannii ACICU]
ICU400	pilH	1-363/363	===============	0/0	100	100	vfdb	WP_000101096	(pilH) response regulator [TFP (VF1334) - Adherence (VFC0001)] [Acinetobacter baumannii ACICU]
ICU400	pilI	1-537/537	===============	0/0	100	100	vfdb	WP_000729757	(pilI) chemotaxis protein CheW [TFP (VF1334) - Adherence (VFC0001)] [Acinetobacter baumannii ACICU]
ICU400	pilJ	1-2079/2079	===============	0/0	100	100	vfdb	WP_000505931	(pilJ) methyl-accepting chemotaxis protein [TFP (VF1334) - Adherence (VFC0001)] [Acinetobacter baumannii ACICU]
ICU400	basJ	1-1170/1170	===============	0/0	100	100	vfdb	WP_000983821	(basJ) acinetobactin biosynthesis protein BasJ [Acinetobactin (VF0467) - Nutritional/Metabolic factor (VFC0272)] [Acinetobacter baumannii ACICU]
ICU400	basI	1-756/756	===============	0/0	100	100	vfdb	WP_001093095	(basI) phosphopantetheinyl transferase component of acinetobactin biosynthesis protein BasI [Acinetobactin (VF0467) - Nutritional/Metabolic factor (VFC0272)] [Acinetobacter baumannii ACICU]
ICU400	basH	1-735/735	===============	0/0	100	100	vfdb	WP_001032906	(basH) non-ribosomal peptide biosynthesis thioesterase BasH [Acinetobactin (VF0467) - Nutritional/Metabolic factor (VFC0272)] [Acinetobacter baumannii ACICU]
ICU400	barB	1-1596/1596	===============	0/0	100	100	vfdb	WP_001095752	(barB) siderophore efflux system of the ABC superfamily [Acinetobactin (VF0467) - Nutritional/Metabolic factor (VFC0272)] [Acinetobacter baumannii ACICU]
ICU400	barA	1-1611/1611	===============	0/0	100	100	vfdb	WP_001281538	(barA) siderophore efflux system of the ABC superfamily [Acinetobactin (VF0467) - Nutritional/Metabolic factor (VFC0272)] [Acinetobacter baumannii ACICU]
ICU400	basG	1-1152/1152	===============	0/0	100	100	vfdb	WP_000603876	(basG) acinetobactin biosynthesis protein BasF [Acinetobactin (VF0467) - Nutritional/Metabolic factor (VFC0272)] [Acinetobacter baumannii ACICU]
ICU400	basF	1-870/870	===============	0/0	100	100	vfdb	WP_001018264	(basF) aryl carrier protein BasF [Acinetobactin (VF0467) - Nutritional/Metabolic factor (VFC0272)] [Acinetobacter baumannii ACICU]
ICU400	entE	1-1629/1629	===============	0/0	100	100	vfdb	WP_000744381	(entE) non-ribosomal peptide synthetase adenylate-forming enzyme of acinetobactin synthesis [Acinetobactin (VF0467) - Nutritional/Metabolic factor (VFC0272)] [Acinetobacter baumannii ACICU]
ICU400	basD	1-2943/2943	===============	0/0	100	100	vfdb	WP_001177743	(basD) acinetobactin biosynthesis protein BasD [Acinetobactin (VF0467) - Nutritional/Metabolic factor (VFC0272)] [Acinetobacter baumannii ACICU]
ICU400	basC	1-1311/1311	===============	0/0	100	99.92	vfdb	WP_000717759	(basC) acinetobactin biosynthesis protein BasC [Acinetobactin (VF0467) - Nutritional/Metabolic factor (VFC0272)] [Acinetobacter baumannii ACICU]
ICU400	bauA	1-2283/2283	===============	0/0	100	100	vfdb	WP_001073030	(bauA) TonB-dependent siderophore receptor BauA [Acinetobactin (VF0467) - Nutritional/Metabolic factor (VFC0272)] [Acinetobacter baumannii ACICU]
ICU400	bauB	1-969/969	===============	0/0	100	100	vfdb	WP_001104139	(bauB) ferric siderophore ABC transporter periplasmic siderophore-binding protein [Acinetobactin (VF0467) - Nutritional/Metabolic factor (VFC0272)] [Acinetobacter baumannii ACICU]
ICU400	bauE	1-771/771	===============	0/0	100	100	vfdb	WP_000582115	(bauE) ferric siderophore ABC transporter ATP-binding protein BauE [Acinetobactin (VF0467) - Nutritional/Metabolic factor (VFC0272)] [Acinetobacter baumannii ACICU]
ICU400	bauC	1-948/948	===============	0/0	100	100	vfdb	WP_001223274	(bauC) ferric siderophore ABC transporter permease protein BauC [Acinetobactin (VF0467) - Nutritional/Metabolic factor (VFC0272)] [Acinetobacter baumannii ACICU]
ICU400	bauD	1-927/927	========/======	2024-01-01	100	99.89	vfdb	WP_012391956	(bauD) ferric siderophore ABC transporter permease protein BauD [Acinetobactin (VF0467) - Nutritional/Metabolic factor (VFC0272)] [Acinetobacter baumannii ACICU]
ICU400	basB	1-2031/2031	===============	0/0	100	100	vfdb	WP_000939834	(basB) non-ribosomal peptide synthetase with condensation and peptidyl carrier protein domains [Acinetobactin (VF0467) - Nutritional/Metabolic factor (VFC0272)] [Acinetobacter baumannii ACICU]
ICU400	basA	1-1848/1848	===============	0/0	100	100	vfdb	WP_000910253	(basA) acinetobactin biosynthesis protein [Acinetobactin (VF0467) - Nutritional/Metabolic factor (VFC0272)] [Acinetobacter baumannii ACICU]
ICU400	bauF	1-861/861	===============	0/0	100	100	vfdb	WP_000160878	(bauF) siderophore-interacting protein [Acinetobactin (VF0467) - Nutritional/Metabolic factor (VFC0272)] [Acinetobacter baumannii ACICU]
ICU400	csuA/B	1-537/537	===============	0/0	100	100	vfdb	WP_000790104	(csuA/B) Csu pilus major pilin subunit CsuA/B [Csu fimbriae (VF0461) - Biofilm (VFC0271)] [Acinetobacter baumannii ACICU]
ICU400	csuA	1-548/548	========/======	2024-01-01	100	99.82	vfdb		(csuA) Csu pilus subunit CsuA [Csu fimbriae (VF0461) - Biofilm (VFC0271)] [Acinetobacter baumannii ACICU]
ICU400	csuB	1-519/519	===============	0/0	100	100	vfdb	WP_000876480	(csuB) Csu pilus subunit CsuB [Csu fimbriae (VF0461) - Biofilm (VFC0271)] [Acinetobacter baumannii ACICU]
ICU400	csuC	1-834/834	===============	0/0	100	100	vfdb	WP_001988023	(csuC) Csu pilus chaperone protein CsuC [Csu fimbriae (VF0461) - Biofilm (VFC0271)] [Acinetobacter baumannii ACICU]
ICU400	csuD	1-2499/2499	===============	0/0	100	100	vfdb	WP_000603301	(csuD) Csu pilus usher protein CsuD [Csu fimbriae (VF0461) - Biofilm (VFC0271)] [Acinetobacter baumannii ACICU]
ICU400	csuE	1-1020/1020	===============	0/0	100	99.9	vfdb	WP_001022730	(csuE) Csu pilus tip adhesin CsuE [Csu fimbriae (VF0461) - Biofilm (VFC0271)] [Acinetobacter baumannii ACICU]
ICU400	pilA	1-438/438	========/======	2024-01-03	99.32	95.66	vfdb	WP_000993715	(pilA) pilin [TFP (VF1334) - Adherence (VFC0001)] [Acinetobacter baumannii ACICU]
ICU400	fimU	1-474/474	===============	0/0	100	98.52	vfdb	WP_001214067	(fimU) GspH/FimT family pseudopilin [TFP (VF1334) - Adherence (VFC0001)] [Acinetobacter baumannii ACICU]
ICU400	pilV	1-561/561	===============	0/0	100	99.82	vfdb	WP_002194578	(pilV) type IV pilus modification protein PilV [TFP (VF1334) - Adherence (VFC0001)] [Acinetobacter baumannii ACICU]
ICU400	pilW	1-1002/1002	===============	0/0	100	99.3	vfdb	WP_000079192	(pilW) PilW family protein [TFP (VF1334) - Adherence (VFC0001)] [Acinetobacter baumannii ACICU]
ICU400	pilX	1-819/819	===============	0/0	100	98.66	vfdb	WP_000149377	(pilX) hypothetical protein [TFP (VF1334) - Adherence (VFC0001)] [Acinetobacter baumannii ACICU]
ICU400	pilY1	1-3855/3855	===============	0/0	100	98.86	vfdb	WP_000768964	(pilY1) VWA domain-containing protein [TFP (VF1334) - Adherence (VFC0001)] [Acinetobacter baumannii ACICU]
ICU400	ACICU_RS16840	1-483/483	===============	0/0	100	100	vfdb	WP_001046420	(ACICU_RS16840) prepilin-type N-terminal cleavage/methylation domain-containing protein [TFP (VF1334) - Adherence (VFC0001)] [Acinetobacter baumannii ACICU]
ICU400	pilE	1-426/426	===============	0/0	100	100	vfdb	WP_000788342	(pilE) type IV pilin protein [TFP (VF1334) - Adherence (VFC0001)] [Acinetobacter baumannii ACICU]
ICU400	abaI	1-567/567	===============	0/0	100	99.12	vfdb	WP_002023245	(abaI) N-acyl-L-homoserine lactone synthetase [Quorom sensing (VF0471) - Biofilm (VFC0271)] [Acinetobacter baumannii ACICU]
ICU400	abaR	1-684/717	===============	0/0	95.4	98.54	vfdb	WP_000446779	(abaR) DNA-binding HTH domain-containing protein [Quorom sensing (VF0471) - Biofilm (VFC0271)] [Acinetobacter baumannii ACICU]
ICU400	gspM	1-480/480	===============	0/0	100	100	vfdb	WP_000783000	(gspM) general secretion pathway protein M [T2SS (VF1335) - Effector delivery system (VFC0086)] [Acinetobacter baumannii ACICU]
ICU400	lpxA	1-789/789	===============	0/0	100	100	vfdb	WP_000064875	(lpxA) acyl-ACP--UDP-N-acetylglucosamine O-acyltransferase [LPS (VF0466) - Immune modulation (VFC0258)] [Acinetobacter baumannii ACICU]
ICU400	lpxD	1-1071/1071	===============	0/0	100	100	vfdb	WP_000868104	(lpxD) UDP-3-O-(3-hydroxymyristoyl)glucosamine N-acyltransferase [LPS (VF0466) - Immune modulation (VFC0258)] [Acinetobacter baumannii ACICU]
ICU400	plcD	1-1626/1626	===============	0/0	100	100	vfdb	WP_000079188	(plcD) phosphatidylserine/phosphatidylglycerophosphate/cardiolipin synthase [Phospholipase D (VF0469) - Exotoxin (VFC0235)] [Acinetobacter baumannii ACICU]
ICU400	pilU	1-1119/1119	===============	0/0	100	100	vfdb	WP_000347039	(pilU) PilT/PilU family type 4a pilus ATPase [TFP (VF1334) - Adherence (VFC0001)] [Acinetobacter baumannii ACICU]
ICU400	pilT	1-1038/1038	===============	0/0	100	100	vfdb	WP_000355489	(pilT) type IV pilus twitching motility protein PilT [TFP (VF1334) - Adherence (VFC0001)] [Acinetobacter baumannii ACICU]
ICU400	vgrG/tssI	1-3282/3282	===============	0/0	100	100	vfdb	WP_000898330	(vgrG/tssI) type VI secretion system tip protein VgrG [T6SS (VF1337) - Effector delivery system (VFC0086)] [Acinetobacter baumannii ACICU]
ICU400	tagX	1-954/954	===============	0/0	100	100	vfdb	WP_000972583	(tagX) type VI-associated gene X peptidoglycan hydrolase [T6SS (VF1337) - Effector delivery system (VFC0086)] [Acinetobacter baumannii ACICU]
ICU400	tssL	1-807/807	===============	0/0	100	100	vfdb	WP_000083625	(tssL) type IVB secretion system protein TssL [T6SS (VF1337) - Effector delivery system (VFC0086)] [Acinetobacter baumannii ACICU]
ICU400	tssK	1-1365/1365	===============	0/0	100	100	vfdb	WP_000471445	(tssK) type VI secretion system baseplate subunit TssK [T6SS (VF1337) - Effector delivery system (VFC0086)] [Acinetobacter baumannii ACICU]
ICU400	tssA	1-1095/1095	===============	0/0	100	100	vfdb	WP_000020713	(tssA) type VI secretion system protein TssA [T6SS (VF1337) - Effector delivery system (VFC0086)] [Acinetobacter baumannii ACICU]
ICU400	clpV/tssH	357-2682/2682	.==============	0/0	86.73	100	vfdb	WP_002001416	(clpV/tssH) type VI secretion system ATPase TssH [T6SS (VF1337) - Effector delivery system (VFC0086)] [Acinetobacter baumannii ACICU]
ICU400	gspH	1-555/555	===============	0/0	100	100	vfdb	WP_000841373	(gspH) general secretion pathway protein H [T2SS (VF1335) - Effector delivery system (VFC0086)] [Acinetobacter baumannii ACICU]
ICU400	gspI	1-381/381	===============	0/0	100	100	vfdb	WP_000836911	(gspI) general secretion pathway protein I [T2SS (VF1335) - Effector delivery system (VFC0086)] [Acinetobacter baumannii ACICU]
ICU400	gspK	1-960/960	===============	0/0	100	99.9	vfdb	WP_000301479	(gspK) general secretion pathway protein K [T2SS (VF1335) - Effector delivery system (VFC0086)] [Acinetobacter baumannii ACICU]
ICU400	lpxB	1-1176/1176	===============	0/0	100	100	vfdb	WP_000013434	(lpxB) lipid-A-disaccharide synthase [LPS (VF0466) - Immune modulation (VFC0258)] [Acinetobacter baumannii ACICU]
ICU400	gspE1	1-1491/1491	===============	0/0	100	100	vfdb	WP_001166319	(gspE1) general secretion pathway protein E [T2SS (VF1335) - Effector delivery system (VFC0086)] [Acinetobacter baumannii ACICU]
ICU400	pgaD	1-465/465	===============	0/0	100	100	vfdb	WP_000786639	(pgaD) poly-beta-16-N-acetyl-D-glucosamine biosynthesis protein PgaD [PNAG (VF0472) - Biofilm (VFC0271)] [Acinetobacter baumannii ACICU]
ICU400	pgaC	1-1248/1248	===============	0/0	100	100	vfdb	WP_000866237	(pgaC) poly-beta-16 N-acetyl-D-glucosamine synthase [PNAG (VF0472) - Biofilm (VFC0271)] [Acinetobacter baumannii ACICU]
ICU400	pgaB	1-1830/1830	===============	0/0	100	100	vfdb	WP_001061322	(pgaB) poly-beta-16-N-acetyl-D-glucosamine N-deacetylase PgaB [PNAG (VF0472) - Biofilm (VFC0271)] [Acinetobacter baumannii ACICU]
ICU400	pgaA	1-2439/2439	===============	0/0	100	99.92	vfdb		(pgaA) poly-beta-16 N-acetyl-D-glucosamine export porin PgaA [PNAG (VF0472) - Biofilm (VFC0271)] [Acinetobacter baumannii ACICU]
ICU400	vgrG/tssI	1-3177/3177	===============	0/0	100	100	vfdb	WP_000934999	(vgrG/tssI) type VI secretion system tip protein VgrG [T6SS (VF1337) - Effector delivery system (VFC0086)] [Acinetobacter baumannii ACICU]
ICU400	tssB	1-504/504	===============	0/0	100	100	vfdb	WP_001119042	(tssB) type VI secretion system contractile sheath small subunit [T6SS (VF1337) - Effector delivery system (VFC0086)] [Acinetobacter baumannii ACICU]
ICU400	tssC	1-1482/1482	===============	0/0	100	100	vfdb	WP_001066523	(tssC) type VI secretion system contractile sheath large subunit [T6SS (VF1337) - Effector delivery system (VFC0086)] [Acinetobacter baumannii ACICU]
ICU400	hcp/tssD	1-504/504	===============	0/0	100	100	vfdb	WP_000653195	(hcp/tssD) type VI secretion system tube protein Hcp [T6SS (VF1337) - Effector delivery system (VFC0086)] [Acinetobacter baumannii ACICU]
ICU400	tssE	1-477/477	===============	0/0	100	100	vfdb	WP_001047031	(tssE) type VI secretion system baseplate subunit TssE [T6SS (VF1337) - Effector delivery system (VFC0086)] [Acinetobacter baumannii ACICU]
ICU400	tssF	1-1812/1812	===============	0/0	100	100	vfdb	WP_000568832	(tssF) type VI secretion system baseplate subunit TssF [T6SS (VF1337) - Effector delivery system (VFC0086)] [Acinetobacter baumannii ACICU]
ICU400	tssG	1-999/999	===============	0/0	100	100	vfdb	WP_001190395	(tssG) type VI secretion system baseplate subunit TssG [T6SS (VF1337) - Effector delivery system (VFC0086)] [Acinetobacter baumannii ACICU]
ICU400	tssM	1-3825/3825	===============	0/0	100	99.97	vfdb	WP_000556915	(tssM) type VI secretion system membrane subunit TssM [T6SS (VF1337) - Effector delivery system (VFC0086)] [Acinetobacter baumannii ACICU]
ICU773	pilE	1-426/426	===============	0/0	100	100	vfdb	WP_000788342	(pilE) type IV pilin protein [TFP (VF1334) - Adherence (VFC0001)] [Acinetobacter baumannii ACICU]
ICU773	ACICU_RS16840	1-483/483	===============	0/0	100	100	vfdb	WP_001046420	(ACICU_RS16840) prepilin-type N-terminal cleavage/methylation domain-containing protein [TFP (VF1334) - Adherence (VFC0001)] [Acinetobacter baumannii ACICU]
ICU773	pilY1	1-3855/3855	===============	0/0	100	98.86	vfdb	WP_000768964	(pilY1) VWA domain-containing protein [TFP (VF1334) - Adherence (VFC0001)] [Acinetobacter baumannii ACICU]
ICU773	pilX	1-819/819	===============	0/0	100	98.66	vfdb	WP_000149377	(pilX) hypothetical protein [TFP (VF1334) - Adherence (VFC0001)] [Acinetobacter baumannii ACICU]
ICU773	pilW	1-1002/1002	===============	0/0	100	99.3	vfdb	WP_000079192	(pilW) PilW family protein [TFP (VF1334) - Adherence (VFC0001)] [Acinetobacter baumannii ACICU]
ICU773	pilV	1-561/561	===============	0/0	100	99.82	vfdb	WP_002194578	(pilV) type IV pilus modification protein PilV [TFP (VF1334) - Adherence (VFC0001)] [Acinetobacter baumannii ACICU]
ICU773	fimU	1-474/474	===============	0/0	100	98.52	vfdb	WP_001214067	(fimU) GspH/FimT family pseudopilin [TFP (VF1334) - Adherence (VFC0001)] [Acinetobacter baumannii ACICU]
ICU773	pilA	1-438/438	========/======	2024-01-03	99.32	95.66	vfdb	WP_000993715	(pilA) pilin [TFP (VF1334) - Adherence (VFC0001)] [Acinetobacter baumannii ACICU]
ICU773	pilQ	1-2166/2166	===============	0/0	100	98.43	vfdb	WP_001017033	(pilQ) type IV pilus secretin PilQ [TFP (VF1334) - Adherence (VFC0001)] [Acinetobacter baumannii ACICU]
ICU773	pilP	1-528/528	===============	0/0	100	99.24	vfdb	WP_000695065	(pilP) pilus assembly protein PilP [TFP (VF1334) - Adherence (VFC0001)] [Acinetobacter baumannii ACICU]
ICU773	pilO	1-741/741	===============	0/0	100	99.59	vfdb	WP_000076098	(pilO) type 4a pilus biogenesis protein PilO [TFP (VF1334) - Adherence (VFC0001)] [Acinetobacter baumannii ACICU]
ICU773	pilN	1-642/642	===============	0/0	100	99.53	vfdb	WP_000201227	(pilN) PilN domain-containing protein [TFP (VF1334) - Adherence (VFC0001)] [Acinetobacter baumannii ACICU]
ICU773	pilM	1-1059/1059	========/======	2024-01-02	100	98.59	vfdb	WP_004644147	(pilM) pilus assembly protein PilM [TFP (VF1334) - Adherence (VFC0001)] [Acinetobacter baumannii ACICU]
ICU773	vgrG/tssI	1-3002/3282	==============.	0/0	91.47	97.37	vfdb	WP_000898330	(vgrG/tssI) type VI secretion system tip protein VgrG [T6SS (VF1337) - Effector delivery system (VFC0086)] [Acinetobacter baumannii ACICU]
ICU773	lpxC	1-903/903	===============	0/0	100	98.56	vfdb	WP_000240700	(lpxC) UDP-3-O-acyl-N-acetylglucosamine deacetylase [LPS (VF0466) - Immune modulation (VFC0258)] [Acinetobacter baumannii ACICU]
ICU773	plc1	1-2169/2169	===============	0/0	100	96.45	vfdb	WP_001081735	(plc1) phospholipase C [Phospholipase C (VF0470) - Exotoxin (VFC0235)] [Acinetobacter baumannii ACICU]
ICU773	ACICU_RS00395	1-2187/2187	===============	0/0	100	95.11	vfdb	WP_001075965	(ACICU_RS00395) polysaccharide biosynthesis tyrosine autokinase [Capsule (VF0465) - Immune modulation (VFC0258)] [Acinetobacter baumannii ACICU]
ICU773	ACICU_RS00400	1-429/429	===============	0/0	100	90.44	vfdb	WP_001165990	(ACICU_RS00400) low molecular weight phosphotyrosine protein phosphatase [Capsule (VF0465) - Immune modulation (VFC0258)] [Acinetobacter baumannii ACICU]
ICU773	ACICU_RS00405	1-1101/1101	===============	0/0	100	91.01	vfdb	WP_000872593	(ACICU_RS00405) polysaccharide biosynthesis/export family protein [Capsule (VF0465) - Immune modulation (VFC0258)] [Acinetobacter baumannii ACICU]
ICU773	ACICU_RS00475	1-621/621	===============	0/0	100	98.71	vfdb	WP_000826956	(ACICU_RS00475) sugar transferase [Capsule (VF0465) - Immune modulation (VFC0258)] [Acinetobacter baumannii ACICU]
ICU773	galU	1-876/876	===============	0/0	100	98.29	vfdb	WP_000591436	(galU) UTP--glucose-1-phosphate uridylyltransferase GalU [Capsule (VF0465) - Immune modulation (VFC0258)] [Acinetobacter baumannii ACICU]
ICU773	ACICU_RS00485	1-1263/1263	===============	0/0	100	97.39	vfdb	WP_000686134	(ACICU_RS00485) nucleotide sugar dehydrogenase [Capsule (VF0465) - Immune modulation (VFC0258)] [Acinetobacter baumannii ACICU]
ICU773	pgi	1-1671/1671	===============	0/0	100	97.85	vfdb	WP_000045495	(pgi) glucose-6-phosphate isomerase [Capsule (VF0465) - Immune modulation (VFC0258)] [Acinetobacter baumannii ACICU]
ICU773	galE	1-1017/1017	===============	0/0	100	97.25	vfdb	WP_001062908	(galE) UDP-glucose 4-epimerase GalE [Capsule (VF0465) - Immune modulation (VFC0258)] [Acinetobacter baumannii ACICU]
ICU773	ACICU_RS00500	1-1371/1371	===============	0/0	100	98.1	vfdb	WP_000209960	(ACICU_RS00500) phosphomannomutase/phosphoglucomutase [Capsule (VF0465) - Immune modulation (VFC0258)] [Acinetobacter baumannii ACICU]
ICU773	abaI	1-567/567	===============	0/0	100	98.77	vfdb	WP_002023245	(abaI) N-acyl-L-homoserine lactone synthetase [Quorom sensing (VF0471) - Biofilm (VFC0271)] [Acinetobacter baumannii ACICU]
ICU773	abaR	1-717/717	===============	0/0	100	98.47	vfdb	WP_000446779	(abaR) DNA-binding HTH domain-containing protein [Quorom sensing (VF0471) - Biofilm (VFC0271)] [Acinetobacter baumannii ACICU]
ICU773	tsaP	1-1155/1155	===============	0/0	100	98.96	vfdb	WP_000755268	(tsaP) LysM peptidoglycan-binding domain-containing protein [TFP (VF1334) - Adherence (VFC0001)] [Acinetobacter baumannii ACICU]
ICU773	vgrG/tssI	1-3177/3177	===============	0/0	100	99.97	vfdb	WP_000934999	(vgrG/tssI) type VI secretion system tip protein VgrG [T6SS (VF1337) - Effector delivery system (VFC0086)] [Acinetobacter baumannii ACICU]
ICU773	tssB	1-504/504	===============	0/0	100	100	vfdb	WP_001119042	(tssB) type VI secretion system contractile sheath small subunit [T6SS (VF1337) - Effector delivery system (VFC0086)] [Acinetobacter baumannii ACICU]
ICU773	tssC	1-1482/1482	===============	0/0	100	100	vfdb	WP_001066523	(tssC) type VI secretion system contractile sheath large subunit [T6SS (VF1337) - Effector delivery system (VFC0086)] [Acinetobacter baumannii ACICU]
ICU773	hcp/tssD	1-504/504	===============	0/0	100	100	vfdb	WP_000653195	(hcp/tssD) type VI secretion system tube protein Hcp [T6SS (VF1337) - Effector delivery system (VFC0086)] [Acinetobacter baumannii ACICU]
ICU773	tssE	1-477/477	===============	0/0	100	100	vfdb	WP_001047031	(tssE) type VI secretion system baseplate subunit TssE [T6SS (VF1337) - Effector delivery system (VFC0086)] [Acinetobacter baumannii ACICU]
ICU773	tssF	1-1812/1812	===============	0/0	100	100	vfdb	WP_000568832	(tssF) type VI secretion system baseplate subunit TssF [T6SS (VF1337) - Effector delivery system (VFC0086)] [Acinetobacter baumannii ACICU]
ICU773	tssG	1-999/999	===============	0/0	100	100	vfdb	WP_001190395	(tssG) type VI secretion system baseplate subunit TssG [T6SS (VF1337) - Effector delivery system (VFC0086)] [Acinetobacter baumannii ACICU]
ICU773	tssM	1-3825/3825	===============	0/0	100	99.97	vfdb	WP_000556915	(tssM) type VI secretion system membrane subunit TssM [T6SS (VF1337) - Effector delivery system (VFC0086)] [Acinetobacter baumannii ACICU]
ICU773	clpV/tssH	1-2682/2682	===============	0/0	100	100	vfdb	WP_002001416	(clpV/tssH) type VI secretion system ATPase TssH [T6SS (VF1337) - Effector delivery system (VFC0086)] [Acinetobacter baumannii ACICU]
ICU773	tssA	1-1095/1095	===============	0/0	100	100	vfdb	WP_000020713	(tssA) type VI secretion system protein TssA [T6SS (VF1337) - Effector delivery system (VFC0086)] [Acinetobacter baumannii ACICU]
ICU773	tssK	1-1365/1365	===============	0/0	100	100	vfdb	WP_000471445	(tssK) type VI secretion system baseplate subunit TssK [T6SS (VF1337) - Effector delivery system (VFC0086)] [Acinetobacter baumannii ACICU]
ICU773	tssL	1-807/807	===============	0/0	100	100	vfdb	WP_000083625	(tssL) type IVB secretion system protein TssL [T6SS (VF1337) - Effector delivery system (VFC0086)] [Acinetobacter baumannii ACICU]
ICU773	tagX	1-954/954	===============	0/0	100	100	vfdb	WP_000972583	(tagX) type VI-associated gene X peptidoglycan hydrolase [T6SS (VF1337) - Effector delivery system (VFC0086)] [Acinetobacter baumannii ACICU]
ICU773	pilF	1-801/801	===============	0/0	100	100	vfdb	WP_002027454	(pilF) type IV pilus biogenesis/stability protein PilW [TFP (VF1334) - Adherence (VFC0001)] [Acinetobacter baumannii ACICU]
ICU773	pgaA	1-2439/2439	===============	0/0	100	99.92	vfdb		(pgaA) poly-beta-16 N-acetyl-D-glucosamine export porin PgaA [PNAG (VF0472) - Biofilm (VFC0271)] [Acinetobacter baumannii ACICU]
ICU773	pgaB	1-1830/1830	===============	0/0	100	100	vfdb	WP_001061322	(pgaB) poly-beta-16-N-acetyl-D-glucosamine N-deacetylase PgaB [PNAG (VF0472) - Biofilm (VFC0271)] [Acinetobacter baumannii ACICU]
ICU773	pgaC	1-1248/1248	===============	0/0	100	100	vfdb	WP_000866237	(pgaC) poly-beta-16 N-acetyl-D-glucosamine synthase [PNAG (VF0472) - Biofilm (VFC0271)] [Acinetobacter baumannii ACICU]
ICU773	pgaD	1-465/465	===============	0/0	100	100	vfdb	WP_000786639	(pgaD) poly-beta-16-N-acetyl-D-glucosamine biosynthesis protein PgaD [PNAG (VF0472) - Biofilm (VFC0271)] [Acinetobacter baumannii ACICU]
ICU773	ompA	1-1071/1071	===============	0/0	100	100	vfdb	WP_000777882	(ompA) outer membrane protein OmpA [OmpA (VF0464) - Immune modulation (VFC0258)] [Acinetobacter baumannii ACICU]
ICU773	fimT	1-516/516	===============	0/0	100	100	vfdb	WP_000477147	(fimT) GspH/FimT family pseudopilin [TFP (VF1334) - Adherence (VFC0001)] [Acinetobacter baumannii ACICU]
ICU773	basJ	1-1170/1170	===============	0/0	100	100	vfdb	WP_000983821	(basJ) acinetobactin biosynthesis protein BasJ [Acinetobactin (VF0467) - Nutritional/Metabolic factor (VFC0272)] [Acinetobacter baumannii ACICU]
ICU773	basI	1-756/756	===============	0/0	100	99.87	vfdb	WP_001093095	(basI) phosphopantetheinyl transferase component of acinetobactin biosynthesis protein BasI [Acinetobactin (VF0467) - Nutritional/Metabolic factor (VFC0272)] [Acinetobacter baumannii ACICU]
ICU773	basH	1-735/735	===============	0/0	100	100	vfdb	WP_001032906	(basH) non-ribosomal peptide biosynthesis thioesterase BasH [Acinetobactin (VF0467) - Nutritional/Metabolic factor (VFC0272)] [Acinetobacter baumannii ACICU]
ICU773	barB	1-1596/1596	===============	0/0	100	100	vfdb	WP_001095752	(barB) siderophore efflux system of the ABC superfamily [Acinetobactin (VF0467) - Nutritional/Metabolic factor (VFC0272)] [Acinetobacter baumannii ACICU]
ICU773	barA	1-1611/1611	===============	0/0	100	100	vfdb	WP_001281538	(barA) siderophore efflux system of the ABC superfamily [Acinetobactin (VF0467) - Nutritional/Metabolic factor (VFC0272)] [Acinetobacter baumannii ACICU]
ICU773	basG	1-1152/1152	===============	0/0	100	100	vfdb	WP_000603876	(basG) acinetobactin biosynthesis protein BasF [Acinetobactin (VF0467) - Nutritional/Metabolic factor (VFC0272)] [Acinetobacter baumannii ACICU]
ICU773	basF	1-870/870	===============	0/0	100	100	vfdb	WP_001018264	(basF) aryl carrier protein BasF [Acinetobactin (VF0467) - Nutritional/Metabolic factor (VFC0272)] [Acinetobacter baumannii ACICU]
ICU773	entE	1-1629/1629	===============	0/0	100	100	vfdb	WP_000744381	(entE) non-ribosomal peptide synthetase adenylate-forming enzyme of acinetobactin synthesis [Acinetobactin (VF0467) - Nutritional/Metabolic factor (VFC0272)] [Acinetobacter baumannii ACICU]
ICU773	basD	1-2943/2943	===============	0/0	100	100	vfdb	WP_001177743	(basD) acinetobactin biosynthesis protein BasD [Acinetobactin (VF0467) - Nutritional/Metabolic factor (VFC0272)] [Acinetobacter baumannii ACICU]
ICU773	basC	1-1311/1311	===============	0/0	100	100	vfdb	WP_000717759	(basC) acinetobactin biosynthesis protein BasC [Acinetobactin (VF0467) - Nutritional/Metabolic factor (VFC0272)] [Acinetobacter baumannii ACICU]
ICU773	bauA	1-2283/2283	===============	0/0	100	99.96	vfdb	WP_001073030	(bauA) TonB-dependent siderophore receptor BauA [Acinetobactin (VF0467) - Nutritional/Metabolic factor (VFC0272)] [Acinetobacter baumannii ACICU]
ICU773	bauB	1-969/969	===============	0/0	100	100	vfdb	WP_001104139	(bauB) ferric siderophore ABC transporter periplasmic siderophore-binding protein [Acinetobactin (VF0467) - Nutritional/Metabolic factor (VFC0272)] [Acinetobacter baumannii ACICU]
ICU773	bauE	1-771/771	===============	0/0	100	100	vfdb	WP_000582115	(bauE) ferric siderophore ABC transporter ATP-binding protein BauE [Acinetobactin (VF0467) - Nutritional/Metabolic factor (VFC0272)] [Acinetobacter baumannii ACICU]
ICU773	bauC	1-948/948	===============	0/0	100	100	vfdb	WP_001223274	(bauC) ferric siderophore ABC transporter permease protein BauC [Acinetobactin (VF0467) - Nutritional/Metabolic factor (VFC0272)] [Acinetobacter baumannii ACICU]
ICU773	bauD	1-927/927	========/======	2024-01-01	100	99.89	vfdb	WP_012391956	(bauD) ferric siderophore ABC transporter permease protein BauD [Acinetobactin (VF0467) - Nutritional/Metabolic factor (VFC0272)] [Acinetobacter baumannii ACICU]
ICU773	basB	1-2031/2031	===============	0/0	100	100	vfdb	WP_000939834	(basB) non-ribosomal peptide synthetase with condensation and peptidyl carrier protein domains [Acinetobactin (VF0467) - Nutritional/Metabolic factor (VFC0272)] [Acinetobacter baumannii ACICU]
ICU773	basA	1-1848/1848	===============	0/0	100	100	vfdb	WP_000910253	(basA) acinetobactin biosynthesis protein [Acinetobactin (VF0467) - Nutritional/Metabolic factor (VFC0272)] [Acinetobacter baumannii ACICU]
ICU773	bauF	1-861/861	===============	0/0	100	100	vfdb	WP_000160878	(bauF) siderophore-interacting protein [Acinetobactin (VF0467) - Nutritional/Metabolic factor (VFC0272)] [Acinetobacter baumannii ACICU]
ICU773	lpxM	1-984/984	===============	0/0	100	100	vfdb	WP_001984639	(lpxM) lysophospholipid acyltransferase family protein [LPS (VF0466) - Immune modulation (VFC0258)] [Acinetobacter baumannii ACICU]
ICU773	bap	286-6069/6069	===============	0/0	95.3	99.97	vfdb	WP_193759656	(bap) biofilm-associated protein [Bap (VF0462) - Biofilm (VFC0271)] [Acinetobacter baumannii ACICU]
ICU773	pilR	1-1422/1422	===============	0/0	100	97.96	vfdb	WP_000840548	(pilR) sigma-54 dependent transcriptional regulator [TFP (VF1334) - Adherence (VFC0001)] [Acinetobacter baumannii ACICU]
ICU773	pilS	1-1569/1569	===============	0/0	100	98.02	vfdb	WP_001160337	(pilS) PAS domain-containing sensor histidine kinase [TFP (VF1334) - Adherence (VFC0001)] [Acinetobacter baumannii ACICU]
ICU773	pbpG	1-1047/1047	===============	0/0	100	100	vfdb	WP_003384760	(pbpG) D-alanyl-D-alanine endopeptidase PBP7/8 [PbpG (VF0468) - Immune modulation (VFC0258)] [Acinetobacter baumannii ACICU]
ICU773	gspN	1-744/744	===============	0/0	100	100	vfdb	WP_000730343	(gspN) type II secretion system protein N [T2SS (VF1335) - Effector delivery system (VFC0086)] [Acinetobacter baumannii ACICU]
ICU773	gspC	1-837/837	===============	0/0	100	100	vfdb	WP_000870033	(gspC) general secretion pathway protein C [T2SS (VF1335) - Effector delivery system (VFC0086)] [Acinetobacter baumannii ACICU]
ICU773	gspD	1-2277/2277	===============	0/0	100	100	vfdb	WP_001196426	(gspD) general secretion pathway protein D [T2SS (VF1335) - Effector delivery system (VFC0086)] [Acinetobacter baumannii ACICU]
ICU773	plc2	1-2229/2229	===============	0/0	100	100	vfdb	WP_000632986	(plc2) phospholipase C [Phospholipase C (VF0470) - Exotoxin (VFC0235)] [Acinetobacter baumannii ACICU]
ICU773	pilG	1-384/384	===============	0/0	100	100	vfdb	WP_000389061	(pilG) twitching motility response regulator PilG [TFP (VF1334) - Adherence (VFC0001)] [Acinetobacter baumannii ACICU]
ICU773	pilH	1-363/363	===============	0/0	100	100	vfdb	WP_000101096	(pilH) response regulator [TFP (VF1334) - Adherence (VFC0001)] [Acinetobacter baumannii ACICU]
ICU773	pilI	1-537/537	===============	0/0	100	100	vfdb	WP_000729757	(pilI) chemotaxis protein CheW [TFP (VF1334) - Adherence (VFC0001)] [Acinetobacter baumannii ACICU]
ICU773	pilJ	1-2079/2079	===============	0/0	100	100	vfdb	WP_000505931	(pilJ) methyl-accepting chemotaxis protein [TFP (VF1334) - Adherence (VFC0001)] [Acinetobacter baumannii ACICU]
ICU773	plcD	1-1626/1626	===============	0/0	100	100	vfdb	WP_000079188	(plcD) phosphatidylserine/phosphatidylglycerophosphate/cardiolipin synthase [Phospholipase D (VF0469) - Exotoxin (VFC0235)] [Acinetobacter baumannii ACICU]
ICU773	pilU	1-1119/1119	===============	0/0	100	100	vfdb	WP_000347039	(pilU) PilT/PilU family type 4a pilus ATPase [TFP (VF1334) - Adherence (VFC0001)] [Acinetobacter baumannii ACICU]
ICU773	pilT	1-1038/1038	===============	0/0	100	100	vfdb	WP_000355489	(pilT) type IV pilus twitching motility protein PilT [TFP (VF1334) - Adherence (VFC0001)] [Acinetobacter baumannii ACICU]
ICU773	ACICU_RS04565	1-891/891	===============	0/0	100	95.17	vfdb	WP_001105554	(ACICU_RS04565) LysR family transcriptional regulator [HemO cluster (VF0636) - Nutritional/Metabolic factor (VFC0272)] [Acinetobacter baumannii ACICU]
ICU773	ACICU_RS04570	1-522/522	===============	0/0	100	97.51	vfdb	WP_004748062	(ACICU_RS04570) sigma-70 family RNA polymerase sigma factor [HemO cluster (VF0636) - Nutritional/Metabolic factor (VFC0272)] [Acinetobacter baumannii ACICU]
ICU773	ACICU_RS04575	1-1017/1017	===============	0/0	100	95.67	vfdb	WP_001240499	(ACICU_RS04575) FecR domain-containing protein [HemO cluster (VF0636) - Nutritional/Metabolic factor (VFC0272)] [Acinetobacter baumannii ACICU]
ICU773	ACICU_RS04580	1-3105/3105	===============	0/0	100	95.27	vfdb	WP_085947929	(ACICU_RS04580) TonB-dependent receptor [HemO cluster (VF0636) - Nutritional/Metabolic factor (VFC0272)] [Acinetobacter baumannii ACICU]
ICU773	ACICU_RS04585	1-792/792	===============	0/0	100	96.47	vfdb	WP_002002089	(ACICU_RS04585) transferrin-binding protein-like solute binding protein [HemO cluster (VF0636) - Nutritional/Metabolic factor (VFC0272)] [Acinetobacter baumannii ACICU]
ICU773	ACICU_RS04590	2-1467/1467	===============	0/0	99.93	95.84	vfdb	WP_085947930	(ACICU_RS04590) porin family protein [HemO cluster (VF0636) - Nutritional/Metabolic factor (VFC0272)] [Acinetobacter baumannii ACICU]
ICU773	ACICU_RS04595	1-921/921	===============	0/0	100	94.03	vfdb	WP_000837764	(ACICU_RS04595) TonB family protein [HemO cluster (VF0636) - Nutritional/Metabolic factor (VFC0272)] [Acinetobacter baumannii ACICU]
ICU773	hemO	1-600/600	===============	0/0	100	98.17	vfdb	WP_002062720	(hemO) biliverdin-producing heme oxygenase [HemO cluster (VF0636) - Nutritional/Metabolic factor (VFC0272)] [Acinetobacter baumannii ACICU]
ICU773	ACICU_RS04605	1-441/441	===============	0/0	100	100	vfdb	WP_000359621	(ACICU_RS04605) YbaN family protein [HemO cluster (VF0636) - Nutritional/Metabolic factor (VFC0272)] [Acinetobacter baumannii ACICU]
ICU773	ACICU_RS04610	1-276/276	===============	0/0	100	99.64	vfdb	WP_000061137	(ACICU_RS04610) hypothetical protein [HemO cluster (VF0636) - Nutritional/Metabolic factor (VFC0272)] [Acinetobacter baumannii ACICU]
ICU773	gspO/pilD	1-861/861	===============	0/0	100	100	vfdb	WP_001152285	(gspO/pilD) A24 family peptidase [TFP (VF1334) - Adherence (VFC0001)] [Acinetobacter baumannii ACICU]
ICU773	pilC	1-1227/1227	===============	0/0	100	100	vfdb	WP_000279216	(pilC) type II secretion system F family protein [TFP (VF1334) - Adherence (VFC0001)] [Acinetobacter baumannii ACICU]
ICU773	pilB	1-1713/1713	===============	0/0	100	100	vfdb	WP_001274990	(pilB) type IV-A pilus assembly ATPase PilB [TFP (VF1334) - Adherence (VFC0001)] [Acinetobacter baumannii ACICU]
ICU773	gspF	1-1206/1206	===============	0/0	100	100	vfdb	WP_001112089	(gspF) general secretion pathway protein F [T2SS (VF1335) - Effector delivery system (VFC0086)] [Acinetobacter baumannii ACICU]
ICU773	gspG	1-582/582	===============	0/0	100	99.83	vfdb	WP_000865310	(gspG) general secretion pathway protein G [T2SS (VF1335) - Effector delivery system (VFC0086)] [Acinetobacter baumannii ACICU]
ICU773	fimV	1-1365/1365	===============	0/0	100	100	vfdb	WP_000128073	(fimV) hypothetical protein [TFP (VF1334) - Adherence (VFC0001)] [Acinetobacter baumannii ACICU]
ICU773	lpsB	1-1101/1101	===============	0/0	100	100	vfdb	WP_000867091	(lpsB) glycosyltransferase family 4 protein [LPS (VF0466) - Immune modulation (VFC0258)] [Acinetobacter baumannii ACICU]
ICU773	lpxL	1-936/936	===============	0/0	100	100	vfdb	WP_000078878	(lpxL) lauroyl acyltransferase [LPS (VF0466) - Immune modulation (VFC0258)] [Acinetobacter baumannii ACICU]
ICU773	gspE1	1-1491/1491	===============	0/0	100	100	vfdb	WP_001166319	(gspE1) general secretion pathway protein E [T2SS (VF1335) - Effector delivery system (VFC0086)] [Acinetobacter baumannii ACICU]
ICU773	lpxD	1-1071/1071	===============	0/0	100	100	vfdb	WP_000868104	(lpxD) UDP-3-O-(3-hydroxymyristoyl)glucosamine N-acyltransferase [LPS (VF0466) - Immune modulation (VFC0258)] [Acinetobacter baumannii ACICU]
ICU773	lpxA	1-789/789	===============	0/0	100	100	vfdb	WP_000064875	(lpxA) acyl-ACP--UDP-N-acetylglucosamine O-acyltransferase [LPS (VF0466) - Immune modulation (VFC0258)] [Acinetobacter baumannii ACICU]
ICU773	gspH	1-555/555	===============	0/0	100	100	vfdb	WP_000841373	(gspH) general secretion pathway protein H [T2SS (VF1335) - Effector delivery system (VFC0086)] [Acinetobacter baumannii ACICU]
ICU773	gspI	1-381/381	===============	0/0	100	100	vfdb	WP_000836911	(gspI) general secretion pathway protein I [T2SS (VF1335) - Effector delivery system (VFC0086)] [Acinetobacter baumannii ACICU]
ICU773	gspK	1-960/960	===============	0/0	100	99.9	vfdb	WP_000301479	(gspK) general secretion pathway protein K [T2SS (VF1335) - Effector delivery system (VFC0086)] [Acinetobacter baumannii ACICU]
ICU773	lpxB	1-1176/1176	===============	0/0	100	100	vfdb	WP_000013434	(lpxB) lipid-A-disaccharide synthase [LPS (VF0466) - Immune modulation (VFC0258)] [Acinetobacter baumannii ACICU]
ICU773	bfmR	1-717/717	===============	0/0	100	100	vfdb	WP_000076440	(bfmR) biofilm-controlling response regulator [BfmRS (VF0463) - Regulation (VFC0301)] [Acinetobacter baumannii ACICU]
ICU773	bfmS	1-1650/1650	===============	0/0	100	100	vfdb	WP_000472465	(bfmS) signal transduction histidine kinase [BfmRS (VF0463) - Regulation (VFC0301)] [Acinetobacter baumannii ACICU]
ICU773	csuE	1-1020/1020	===============	0/0	100	99.8	vfdb	WP_001022730	(csuE) Csu pilus tip adhesin CsuE [Csu fimbriae (VF0461) - Biofilm (VFC0271)] [Acinetobacter baumannii ACICU]
ICU773	csuD	1-2499/2499	===============	0/0	100	100	vfdb	WP_000603301	(csuD) Csu pilus usher protein CsuD [Csu fimbriae (VF0461) - Biofilm (VFC0271)] [Acinetobacter baumannii ACICU]
ICU773	csuC	1-834/834	===============	0/0	100	100	vfdb	WP_001988023	(csuC) Csu pilus chaperone protein CsuC [Csu fimbriae (VF0461) - Biofilm (VFC0271)] [Acinetobacter baumannii ACICU]
ICU773	csuB	1-519/519	===============	0/0	100	100	vfdb	WP_000876480	(csuB) Csu pilus subunit CsuB [Csu fimbriae (VF0461) - Biofilm (VFC0271)] [Acinetobacter baumannii ACICU]
ICU773	csuA	1-548/548	========/======	2024-01-01	100	99.82	vfdb		(csuA) Csu pilus subunit CsuA [Csu fimbriae (VF0461) - Biofilm (VFC0271)] [Acinetobacter baumannii ACICU]
ICU773	csuA/B	1-537/537	===============	0/0	100	100	vfdb	WP_000790104	(csuA/B) Csu pilus major pilin subunit CsuA/B [Csu fimbriae (VF0461) - Biofilm (VFC0271)] [Acinetobacter baumannii ACICU]
ICU773	gspM	1-480/480	===============	0/0	100	100	vfdb	WP_000783000	(gspM) general secretion pathway protein M [T2SS (VF1335) - Effector delivery system (VFC0086)] [Acinetobacter baumannii ACICU]
ICU773	gspL	1-1140/1140	===============	0/0	100	100	vfdb	WP_001989189	(gspL) general secretion pathway protein L [T2SS (VF1335) - Effector delivery system (VFC0086)] [Acinetobacter baumannii ACICU]
ICU773	gspE2	1-1758/1758	===============	0/0	100	99.94	vfdb	WP_001020922	(gspE2) putative secretion pathway ATPase [T2SS (VF1335) - Effector delivery system (VFC0086)] [Acinetobacter baumannii ACICU]
ICU773	adeF	1-1221/1221	===============	0/0	100	100	vfdb	WP_000010636	(adeF) membrane-fusion protein [AdeFGH efflux pump (VF0504) - Biofilm (VFC0271)] [Acinetobacter baumannii ACICU]
ICU773	adeG	1-3180/3180	===============	0/0	100	100	vfdb	WP_001027056	(adeG) cation/multidrug efflux pump [AdeFGH efflux pump (VF0504) - Biofilm (VFC0271)] [Acinetobacter baumannii ACICU]
ICU773	adeH	1-1449/1449	===============	0/0	100	100	vfdb	WP_000633124	(adeH) outer membrane protein [AdeFGH efflux pump (VF0504) - Biofilm (VFC0271)] [Acinetobacter baumannii ACICU]

## Sheet: Table S2
Table S2: Predicted Prophage Regions in the ICU773 Isolate
Region	Start	Stop	Contig_tag	Completeness	Most_common_phage	GC%
1	3607376	3630169	30,length=22856,depth=1.04x	questionable	PHAGE_Psychr_pOW20_A_NC_020841	41.53
2	3652145	3674055	32,length=21912,depth=0.98x	intact	PHAGE_Acinet_Bphi_B1251_NC_019541	38.67
3	3747158	3764555	37,length=17399,depth=1.02x	intact	PHAGE_Acinet_Bphi_B1251_NC_019541	40.19
